# Supplementary material for: Research Status and Prospect of Amphibian Symbiotic Microbiota
Source: Animals (Basel). 2025 Mar 25;15(7):934. doi: 10.3390/ani15070934 (PMC11987896; doi:10.3390/ani15070934)
Supplement: Supplementary file 1 [file animals-15-00934-s001.zip]

Archive with 1 entries (1 files):
- animals-3468834-supplementary.xlsx
