# Supplementary material for: Research Status and Prospect of Amphibian Symbiotic Microbiota
Source: Animals (Basel). 2025 Mar 25;15(7):934. doi: 10.3390/ani15070934 (PMC11987896; doi:10.3390/ani15070934)
Supplement: Supplementary file 1 [file animals-15-00934-s001.zip › animals-3468834-supplementary.xlsx]

## Sheet: Sheet1
Title	DOI
A comparison of nonlethal sampling methods for amphibian gut microbiome analyses	10.1111/1755-0998.13139
A look at the smelly side of physiology: transport of short chain fatty acids	10.1007/s00424-017-2105-9
A novel bioaugmentation technique effectively increases the skin-associated microbial diversity of captive eastern hellbenders	10.1093/conphys/coaa040
A Novel Efficient L-Lysine Exporter Identified by Functional Metagenomics	10.3389/fmicb.2022.855736
A Possible Link of Gut Microbiota Alteration in Type 2 Diabetes and Alzheimer's Disease Pathogenicity: An Update	10.2174/18715273113126660151
A review of research on the dietary specialization of vampire bats	10.16829/j.slxb.150240
A Robust Noninvasive Approach to Study Gut Microbiota Structure of Amphibian Tadpoles by Feces	10.16373/j.cnki.ahr.170062
A transepithelial pathway delivers succinate to macrophages, thus perpetuating their pro-inflammatory metabolic state	10.1016/j.celrep.2021.109521
Adaptation of gut microbes to seasonal changes of diet in farmland frogs (Fejervarya multistriata)	10.27859/d.cnki.gxhsf.2020.000094
Addition of antifungal skin bacteria to salamanders ameliorates the effects of chytridiomycosis	10.3354/dao02004
Advancements in Positron Emission Tomography Detectors: From Silicon Photomultiplier Technology to Artificial Intelligence Applications	10.1016/j.cpet.2023.06.003
Advances in Research on Wildlife Intestinal Microbes Based on Metagenomics	10.19711/j.cnki.issn2310-1490.2021.02.037
Advances in Ｒesearch on Wildlife Intestinal Microbes Based on Metagenomics	10.19711/j.cnki.issn2310-1490.2021.02.037
Advances in the research of the function of amphibian antimicrobial peptides against pathogenic organisms	10.16768/j.issn.1004-874x.2012.16.068
Age-related changes in the gut microbiota of the Chinese giant salamander (Andrias davidianus)	10.1002/mbo3.778
All GOD's creatures got dedicated mucosal immunity	10.1038/ni0910-777
Altered metabolic state impedes limb regeneration in salamanders	10.24272/j.issn.2095-8137.2021.186
Ambient temperature alters body size and gut microbiota of Xenopus tropicalis	10.1007/s11427-019-9540-y
Amphibian Skin Structure and Antimicrobial Peptides	10.13859/j.cjz.2004.01.024
Amphibian chytridiomycosis outbreak dynamics are linked with host skin bacterial community structure	10.1038/s41467-018-02967-w
Amphibian gut microbiota shifts differentially in community structure but converges on habitat-specific predicted functions	10.1038/ncomms13699
Amphibian Host and Skin Microbiota Response to a Common Agricultural Antimicrobial and Internal Parasite	10.1007/s00248-019-01351-5
Amphibian microbiome linked to climate	10.1038/s41559-019-0840-3
Amphibian skin defences show variation in ability to inhibit growth of Batrachochytrium dendrobatidis isolates from the Global Panzootic Lineage	10.1099/mic.0.000570
Amphibian skin fungal communities vary across host species and do not correlate with infection by a pathogenic fungus	10.1111/1462-2920.14682
Amphibian skin may select for rare environmental microbes	10.1038/ismej.2014.77
Amphibian skin microbiota exhibits temporal variation in community structure but stability of predicted Bd-inhibitory function	10.1038/ismej.2017.41
Amphibian Skin Microbiota Response to Variable Housing Conditions and Experimental Treatment across Space and Time	10.1670/18-120
An experimental test of disease resistance function in the skin-associated bacterial communities of three tropical amphibian species	10.1093/femsec/fiac023
ANAEROBIC BACTERIA ISOLATED FROM THE GASTROINTESTINAL TRACTS OF BULLFROG TADPOLES (RANA CATESBEIANA)
Analysis of Microbial Structure and Function in the Intestine of Farmed Black-spot Frog	10.1016/j.aqrep.2023.101556
Analysis of Skin and Gut Microbiota in the Rana chensinensis Tadpoles	10.13859/j.cjz.202103012
Analysis of symbiotic microbe community on the Ichthyophis bannanicus	10.27050/d.cnki.gglgc.2022.000177
Anatomical features of the phytotelma dwelling, egg-eating, fanged tadpoles of Rhacophorus vampyrus (Anura: Rhacophoridae)	10.1002/jmor.21348
Ancient T-independence of mucosal IgX/A: gut microbiota unaffected by larval thymectomy in Xenopus laevis	10.1038/mi.2012.78
Animal gut microbiome mediates the effects of antibiotic pollution on an artificial freshwater system	10.1016/j.jhazmat.2021.127968
Antimicrobial Peptides as Potential Alternatives to Antibiotics in Food Animal Industry	10.3390/ijms17050603
Antimicrobial peptides in domestic animals and their applications in veterinary medicine	10.1016/j.peptides.2021.170576
Antimicrobial Peptides in the Global Microbiome: Biosynthetic Genes and Resistance Determinants	10.1021/acs.est.3c01664
Arthropod-bacteria interactions influence assembly of aquatic host microbiome and pathogen defense	10.1098/rspb.2019.0924
Assembly of the amphibian microbiome is influenced by the effects of land-use change on environmental reservoirs	10.1111/1462-2920.15653
Assessing Antibacterial Potential of Components of Phyllomedusa distincta Skin and its Associated Dermal Microbiota	10.1007/s10886-016-0665-3
Assessing the hepatotoxicity of PFOA, PFOS, and 6:2 Cl-PFESA in black-spotted frogs (Rana nigromaculata) and elucidating potential association with gut microbiota	10.1016/j.envpol.2022.120029
Assessment of Bacterial Communities Associated With the Skin of Costa Rican Amphibians at La Selva Biological Station	10.3389/fmicb.2018.02001
Assessment of databases to determine the validity of β- and γ-carbonic anhydrase sequences from vertebrates	10.1186/s12864-020-6762-2
Association between the skin microbiome and MHC class II diversity in an amphibian	10.1111/mec.17198
Atrazine exposure and recovery alter the intestinal structure, bacterial composition and intestinal metabolites of male Pelophylax nigromaculatus	10.1016/j.scitotenv.2021.151701
Bacteria from the skin of salamanders inhibit Batrachochytrium dendrobatidis	10.1893/BIOS-D-21-00025
Bacteria Isolated from Bats Inhibit the Growth of Pseudogymnoascus destructans, the Causative Agent of White-Nose Syndrome	10.1371/journal.pone.0121329
Bacterial and fungal gut microbiota of supralittoral talitrid amphipods feeding on brown macroalgae and paper	10.1371/journal.pone.0279834
Bacterial Biofilm Thickness and Fungal Inhibitory Bacterial Richness Both Prevent Establishment of the Amphibian Fungal Pathogen Batrachochytrium dendrobatidis	10.1128/aem.01604-21
Bacterial Community in the Skin Microbiome of Frogs in a Coldspot of Chytridiomycosis Infection	10.1007/s00248-020-01669-5
Bacterial flora on Cascades frogs in the Klamath mountains of California	10.1016/j.cimid.2013.07.002
BASELINE CUTANEOUS BACTERIA OF FREE-LIVING NEW ZEALAND NATIVE FROGS (LEIOPELMA ARCHEYI AND LEIOPELMA HOCHSTETTERI) AND IMPLICATIONS FOR THEIR ROLE IN DEFENSE AGAINST THE AMPHIBIAN CHYTRID (BATRACHOCHYTRIUM DENDROBATIDIS)	10.7589/2013-07-186
Better intestine health in fast-growing bullfrogs (Lithobates catesbeianus) fed a soybean meal-based diet than slow-growing bullfrogs	10.1111/are.15978
Biofilms: Novel Strategies Based on Antimicrobial Peptides	10.3390/pharmaceutics11070322
Calour: an Interactive, Microbe-Centric Analysis Tool	10.1128/mSystems.00269-18
Captivity and Infection by the Fungal Pathogen Batrachochytrium salamandrivorans Perturb the Amphibian Skin Microbiome	10.3389/fmicb.2019.01834
Captivity, Reintroductions, and the Rewilding of Amphibian-associated Bacterial Communities	10.1007/s00248-023-02229-3
Captivity-Induced Changes in the Skin Microbial Communities of Hellbenders (Cryptobranchus alleganiensis)	10.1007/s00248-018-1258-1
Cascading effects of Pb on the environmental and symbiotic microbiota and tadpoles' physiology based on field data and laboratory validation	10.1016/j.scitotenv.2022.160817
cDNA cloning——An efficient method for identifying act ive peptides in amphibians and a novel functional prim ary screen for active peptides	10.27202/d.cnki.gkmyc.2023.000127
Cell type specific cytoskeleton disruption induced by engineered nanoparticles	10.1039/c7en00704c
Centenary of the death of Elie Metchnikoff: a visionary and an outstanding team leader	10.1016/j.micinf.2016.05.008
Changes in cutaneous microbial abundance with sloughing: possible implications for infection and disease in amphibians	10.3354/dao02523
Changes in Gut Microbiota of American Bullfrogs (Lithobates catesbeianus) During Metamorphosis and the Effects of Lactobacillus salivarius GZPH2 on Their Gut Microbiota	10.27151/d.cnki.ghnlu.2023.000781
Changes in Gut Microbiota of Fejervarya limnocharis and Andrias davidianus Through Metamorphosis	10.27245/d.cnki.gnjsu.2018.000491
Changes in intestinal microbial community of Rana chensinensis tadpoles during metamorphosis	10.1016/j.aquaculture.2019.734606
Changes in intestinal microbiota of Bufo gargarizans and its association with body weight during metamorphosis	10.1007/s00203-018-1523-1
Changes in the gut microbial community of the eastern newt (Notophthalmus viridescens) across its three distinct life stages	10.1093/femsec/fiab021
Changes in the gut microbiota diversity of brown frogs (Rana dybowskii) after an antibiotic bath	10.1186/s12917-021-03044-z
Changes of intestinal microbiota in the giant salamander (Andrias davidianus) during growth based on high-throughput sequencing	10.3389/fmicb.2023.1052824
Characteristics and a comparison of the gut microbiota in two frog species at the beginning and end of hibernation	10.3389/fmicb.2023.1057398
Characterization and Dynamics of the Gut Microbiota in Rice Fishes at Different Developmental Stages in Rice-Fish Coculture Systems	10.3390/microorganisms10122373
Characterization of the Cutaneous Bacterial Communities of Two Giant Salamander Subspecies	10.1007/s00248-016-0859-9
Characterization of the microbiome of the invasive Asian toad in Madagascar across the expansion range and comparison with a native co-occurring species	10.7717/peerj.11532
Characterization of the Skin Cultivable Microbiota Composition of the Frog Pelophylax perezi Inhabiting Different Environments	10.3390/ijerph18052585
Characterization of the Skin Microbiota in Italian Stream Frogs (Rana italica) Infected and Uninfected by a Cutaneous Parasitic Disease	10.1264/jsme2.ME15041
Characterization of the Skin Microbiota of the Cane Toad Rhinella cf. marina in Puerto Rico and Costa Rica	10.3389/fmicb.2017.02624
Characterization of Skin Symbiotic Bacteria of Sympatric Amphibians in Southeastern China	10.16373/j.cnki.ahr.200033
Chytrid fungus infection in zebrafish demonstrates that the pathogen can parasitize non-amphibian vertebrate hosts	10.1038/ncomms15048
Cinobufacini ameliorates experimental colitis via modulating the composition of gut microbiota	10.1371/journal.pone.0223231
Clinical and naturalistic substrates differ in bacterial communities and in their effects on skin microbiota in captive fire salamanders (Salamandra salamandra)	10.33256/hb151.1016
Colonization order of bacterial isolates on treefrog embryos impacts microbiome structure in tadpoles	10.1098/rspb.2023.0308
Columbia spotted frogs (Rana luteiventris) have characteristic skin microbiota that may be shaped by cutaneous skin peptides and the environment	10.1093/femsec/fiaa168
Common Cutaneous Bacteria Isolated from Snakes Inhibit Growth of Ophidiomyces ophiodiicola	10.1007/s10393-017-1289-y
Community richness of amphibian skin bacteria correlates with bioclimate at the global scale	10.1038/s41559-019-0798-1
Community Structure and Function of Amphibian Skin Microbes: An Experiment with Bullfrogs Exposed to a Chytrid Fungus	10.1371/journal.pone.0139848
Comparative abundance of cutaneous bacteria in Central European amphibians	10.3389/fphar.2022.983092
Comparative Analysis of Anuran Amphibian Skin Microbiomes Across Inland and Coastal Wetlands	10.1007/s00248-018-1295-9
Comparative Analysis of Skin Bacterial Diversity and Its Potential Antifungal Function Between Desert and Pine Forest Populations of Boreal Toads Anaxyrus boreas	10.1007/s00248-021-01845-1
Comparative study on gut microbiota in three Anura frogs from a mountain stream	10.1002/ece3.8854
Comparing the bacterial communities of wild and captive golden mantella frogs: Implications for amphibian conservation	10.1371/journal.pone.0205652
Comparison of intestinal microbes in female and male Chinese concave-eared frogs (Odorrana tormota) and effect of nematode infection on gut bacterial communities	10.1002/mbo3.749
Comparison of the characteristics of intestinal microbiota response in Bufo gargarizans tadpoles: Exposure to the different environmental chemicals (Cu, Cr, Cd and NO3-N)	10.1016/j.chemosphere.2020.125925
Comparison of the characteristics of gut microbiota response to lead in Bufo gargarizans tadpole at different developmental stages	10.1007/s11356-022-23671-9
Comparison of the gut microbiota of Rana amurensis and Rana dybowskii under natural winter fasting conditions	10.1093/femsle/fnz241
Composition and Functional Specialists of the Gut Microbiota of Frogs Reflect Habitat Differences and Agricultural Activity	10.3389/fmicb.2017.02670
Composition and variation of the skin microbiota in sympatric species of European newts (Salamandridae)	10.1163/15685381-00002970
Composition of symbiotic bacteria predicts survival in Panamanian golden frogs infected with a lethal fungus	10.1098/rspb.2014.2881
Composition of the Cutaneous Bacterial Community in Japanese Amphibians: Effects of Captivity, Host Species, and Body Region	10.1007/s00248-016-0797-6
Composition of the cutaneous bacterial community of a cave amphibian, Proteus anguinus	10.1093/femsec/fiz007
Composition of the North American Wood Frog (Rana sylvatica) Bacterial Skin Microbiome and Seasonal Variation in Community Structure	10.1007/s00248-020-01550-5
Context-dependent symbioses and their potential roles in wildlife diseases	10.1098/rspb.2011.2276
Convergence of gut microbiota in myrmecophagous amphibians	10.1098/rspb.2023.2223
Cultivable microbiota of Lithobates catesbeianus and advances in the selection of lactic acid bacteria as biological control agents in raniculture	10.1016/j.rvsc.2012.05.007
Cultivable microbiota of Proteus anguinus from underground habitats and animals accidently washed to the surface in Croatia	10.24099/vet.arhiv.1555
Cultivable Skin Mycobiota of Healthy and Diseased Blind Cave Salamander (Proteus anguinus)	10.3389/fmicb.2022.926558
Cutaneous Bacterial Communities of a Poisonous Salamander: a Perspective from Life Stages, Body Parts and Environmental Conditions	10.1007/s00248-016-0863-0
Cutaneous Bacterial Species from Lithobates catesbeianus can Inhibit Pathogenic Dermatophytes	10.1007/s11046-014-9838-1
Cutaneous microbiota of the Japanese giant salamander (Andrias japonicus), a representative of an ancient amphibian clade	10.1007/s10750-017-3126-2
Decisive Effects of Life Stage on the Gut Microbiota Discrepancy Between Two Wild Populations of Hibernating Asiatic Toads (Bufo gargarizans)	10.3389/fmicb.2021.665849
Determination and molecular analysis of antibiotic resistance in Gram-negative enteric bacteria isolated from Pelophylax sp. in the Eastern Black Sea Region	10.1556/004.2021.00039
Developmental trajectories of amphibian microbiota: response to bacterial therapy depends on initial community structure	10.1111/1462-2920.13707
Diet- and salinity-induced modifications of the gut microbiota are associated with differential physiological responses to ranavirus infection in Rana sylvatica	10.1098/rstb.2022.0121
Diet diversity and environment determine the intestinal microbiome and bacterial pathogen load of fire salamanders	10.1038/s41598-021-98995-6
Dietary Carotenoid Supplementation Enhances the Cutaneous Bacterial Communities of the Critically Endangered Southern Corroboree Frog (Pseudophryne corroboree)	10.1007/s00248-016-0853-2
Dietary carotenoid supplementation has long-term and community-wide effects on the amphibian skin microbiome	10.1111/mec.17203
Differential Analysis of Intestinal Flora Between Bufo gargarizans and Rana chensinensis from Jiuzhaigou.
Disentangling relationships between physiology, morphology, diet, and gut microbial diversity in American kestrel nestlings	10.1111/jav.03019
Disruption of skin microbiota contributes to salamander disease	10.1098/rspb.2018.0758
Diversity of cutaneous microbiome of Pelophylax perezi populations inhabiting different environments	10.1016/j.scitotenv.2016.07.230
Diversity of skin microbiota of Hynobius maoershanensis at different developmental stages	10.27036/d.cnki.ggxsu.2022.001716
Diversity of Trypanosoma cruzi parasites infecting Triatoma dimidiata in Central Veracruz, Mexico, and their One Health ecological interactions	10.1016/j.meegid.2021.105050
Do host-associated gut microbiota mediate the effect of an herbicide on disease risk in frogs?	10.1111/1365-2656.12769
Dominance-function relationships in the amphibian skin microbiome	10.1111/1462-2920.13850
Dynamic characteristics of biotic factors in emerged plant-specific aquatic microhabitats and the influences on the development of amphibians	10.27149/d.cnki.ghdsu.2022.000335
Early-Life Diet Affects Host Microbiota and Later-Life Defenses Against Parasites in Frogs	10.1093/icb/icx028
Early-life disruption of amphibian microbiota decreases later-life resistance to parasites	10.1038/s41467-017-00119-0
Ecological Correlates of Large-Scale Turnover in the Dominant Members of Pseudacris crucifer Skin Bacterial Communities	10.1007/s00248-019-01372-0
Ecological Factors and Anthropogenic Disturbance May Restructure the Skin Microbiota of Maoershan Hynobiids (Hynobius maoershanensis)	10.3390/d15080932
Ecological patterns in the skin microbiota of frogs from tropical Australia	10.1002/ece3.4518
Ecological Processes and Human Behavior Provide a Framework for Studying the Skin Microbial Metacommunity	10.1007/s00248-021-01884-8
Ecotoxicological assessment of commercial boron nitride nanotubes toward Xenopus laevis tadpoles and host-associated gut microbiota	10.1080/17435390.2020.1839137
Ecotoxicological perspectives of microplastic pollution in amphibians	10.1080/10937404.2022.2140372
Ectotherm heat tolerance and the microbiome: current understanding, future directions and potential applications	10.1242/jeb.245761
Editorial: Ecology of Amphibian-Microbial Symbioses	10.3389/fmicb.2019.00766
Editorial: The Wildlife Gut Microbiome and Its Implication for Conservation Biology	10.3389/fmicb.2021.697499
Effect of captivity and water salinity on culture-dependent frog skin microbiota and Batrachochytrium dendrobatidis (Bd) infection	10.1080/03721426.2022.2086358
Effect of glyphosate and ciprofloxacin exposure on enteric bacteria of tadpoles	10.1016/j.ram.2022.08.004
Effects of aging on the skin and gill microbiota of farmed seabass and seabream	10.1186/s42523-020-00072-2
Effects of aquatic and terrestrial habitats on the skin microbiome and growth rate of juvenile alpine newts Ichthyosaura alpestris	10.33256/32.2.5158
Effects of cadmium and diethylhexyl phthalate on skin microbiota of Rana chinensis tadpoles	10.1007/s11356-023-26853-1
Effects of captivity and rewilding on amphibian skin microbiomes	10.1016/j.biocon.2022.109576
Effects of Captivity and Season on the Gut Microbiota of the Brown Frog (Rana dybowskii)	10.3389/fmicb.2019.01912
Effects of continuous and pulse lead exposure on the swimming behavior of tadpoles revealed by brain-gut axis analysis	10.1016/j.jhazmat.2023.133267
EFFECTS OF DIETARY MULBERRY LEAF EXTRACT AND 1-DEOXYNOJIRIMYCIN ON GROWTH, DIGESTION AND IMMUNITY CAPACITY, AND INTESTINAL MICROORGANISM OF CHINESE GIANT SALAMANDER (ANDRIAS DAVIDIANUS)	10.7541/2021.2020.116
Effects of different UV and calcium provisioning on health and fitness traits of red-eyed tree frogs (Agalychnis callidryas)	10.19227/JZAR.V2I3.70
Effects of endocrine disrupting chemicals in host health: Three-way interactions between environmental exposure, host phenotypic responses, and gut microbiota	10.1016/j.envpol.2020.116387
Effects of environmental temperature on the gut microbial communities of tadpoles	10.1111/1462-2920.13255
Effects of Eucalypt ashes from moderate and high severity wildfires on the skin microbiome of the Iberian frog (Rana iberica)	10.1016/j.envpol.2022.120065
Effects of exogenous elevation of corticosterone on immunity and the skin microbiome of eastern newts (Notophthalmus viridescens)	10.1098/rstb.2022.0120
Effects of Habitat River Microbiome on the Symbiotic Microbiota and Multi-Organ Gene Expression of Captive-Bred Chinese Giant Salamander	10.3389/fmicb.2022.884880
Effects of hexavalent chromium on intestinal histology and microbiota in Bufo gargarizans tadpoles	10.1016/j.chemosphere.2018.10.147
Effects of host species and environment on the skin microbiome of Plethodontid salamanders	10.1111/1365-2656.12726
Effects of octylphenol exposure on the lipid metabolism and microbiome of the intestinal tract of Rana chensinensis tadpole by RNAseq and 16s amplicon sequencing	10.1016/j.ecoenv.2020.110650
Effects of Pine and Eucalypt ashes on bacterial isolates from the skin microbiome of the fire salamander (Salamandra salamandra)	10.1016/j.scitotenv.2022.156677
Effects of Seasonal Hibernation on the Similarities Between the Skin Microbiota and Gut Microbiota of an Amphibian (Rana dybowskii)	10.1007/s00248-019-01466-9
Effects of short-term continuous and pulse cadmium exposure on gut histology and microbiota of adult male frogs (Pelophylax nigromaculatus) during pre-hibernation	10.1016/j.etap.2022.103926
Effects of Supplementing Intestinal Autochthonous Bacteria in Plant-Based Diets on Growth, Nutrient Digestibility, and Gut Health of Bullfrogs (Lithobates catesbeianus)	10.3389/fmicb.2021.739572
Effects of temperature on intestinal microbiota and lipid metabolism in Rana chensinensis tadpoles	10.1007/s11356-022-24709-8
Effects of waterborne Pb/Cu mixture on Chinese toad, Bufo gargarizans tadpoles: morphological, histological, and intestinal microbiota assessment	10.1007/s11356-022-22143-4
Encouraging news for in situ conservation: Translocation of salamander larvae has limited impacts on their skin microbiota	10.1111/mec.16914
Energy-related wastewater contamination alters microbial communities of sediment, water, and amphibian skin	10.1016/j.scitotenv.2023.163160
ENTEROBACTERIACEAE IN MOUTH AND CLOACA OF PODOCNEMIS EXPANSA AND P. UNIFILIS (TESTUDINES: CHELONIA) POPULATIONS OF NATIONAL PARK OF ARAGUAIA PLAINS, BRAZIL	10.1590/S1517-83822011000200017
Environment is associated with chytrid infection and skin microbiome richness on an amphibian rich island (Taiwan)	10.1038/s41598-022-20547-3
Environmental and Host Effects on Skin Bacterial Community Composition in Panamanian Frogs	10.3389/fmicb.2018.00298
Environmental and host factors shaping the gut microbiota diversity of brown frog Rana dybowskii	10.1016/j.scitotenv.2020.140142
Environmental Factors and Host Microbiomes Shape Host-Pathogen Dynamics	10.1016/j.pt.2020.04.010
Environmental influences on and antimicrobial activity of the skin microbiota of Proceratophrys boiei (Amphibia, Anura) across forest fragments	10.1002/ece3.5949
Environmental temperature alters the digestive performance and gut microbiota of a terrestrial amphibian	10.1242/jeb.187559
Epidemic and endemic pathogen dynamics correspond to distinct host population microbiomes at a landscape scale	10.1098/rspb.2017.0944
Evidence for a Parabasalian Gut Symbiote in Egg-Feeding Poison Frog Tadpoles in Peru	10.1007/s11692-023-09602-7
Evidence for long-lasting alterations in the fecal microbiota following prenatal alcohol exposure	10.1111/acer.14784
Ex situ Diet Influences the Bacterial Community Associated with the Skin of Red-Eyed Tree Frogs (Agalychnis callidryas)	10.1371/journal.pone.0085563
Experimental manipulation of microbiota reduces host thermal tolerance and fitness under heat stress in a vertebrate ectotherm	10.1038/s41559-022-01686-2
Experimentally induced metamorphosis in highly regenerative axolotl (ambystoma mexicanum) under constant diet restructures microbiota	10.1038/s41598-018-29373-y
Exposure to cadmium induced gut histopathological damages and microbiota alterations of Chinese toad (Bufo gargarizans) larvae	10.1016/j.ecoenv.2019.05.038
Exposure to copper altered the intestinal microbiota in Chinese brown frog (Rana chensinensis)	10.1007/s11356-020-07856-8
Exposure to environmentally relevant oxytetracycline induced gut histopathological damages and microbiota alterations of Pelophylax nigromaculatus larvae	10.1111/are.15290
Exposure to nitrate induced growth, intestinal histology and microbiota alterations of Bufo raddei Strauch tadpoles	10.1016/j.aquatox.2023.106477
Exposure to Roundup and Antibiotics Alters Gut Microbial Communities, Growth, and Behavior in Rana berlandieri Tadpoles	10.3390/biology12091171
Extra-enteric Blastocystis infection in a duck	10.1177/1040638718791215
Factors shaping the abundance and diversity of the gut archaeome across the animal kingdom	10.1038/s41467-022-31038-4
Factors that shape the host microbiome	10.1017/9781108654418.004
Fight Fungi with Fungi: Antifungal Properties of the Amphibian Mycobiome	10.3389/fmicb.2017.02494
First line of defence: Skin microbiota may protect anurans from infective larval lungworms	10.1016/j.ijppaw.2021.02.014
First Report of Culturable Skin Bacteria in Melanophryniscus admirabilis (Admirable Redbelly Toad)	10.1007/s00248-022-02069-7
Frog Skin Microbiota Vary With Host Species and Environment but Not Chytrid Infection	10.3389/fmicb.2020.01330
Frog Skin Innate Immune Defences: Sensing and Surviving Pathogens	10.3389/fimmu.2018.03128
Frogs Respond to Commercial Formulations of the Biopesticide Bacillus thuringiensis var. israelensis, Especially Their Intestine Microbiota	10.1021/acs.est.1c02322
From Alien Species to Alien Communities: Host- and Habitat-Associated Microbiomes in an Alien Amphibian	10.1007/s00248-023-02227-5
From the organismal to biosphere levels: environmental impacts on the amphibian microbiota	10.1093/femsre/fuad002
Functional analysis for gut microbes of the brown tree frog (Polypedates megacephalus) in artificial hibernation	10.1186/s12864-016-3318-6
Functional Redundancy of Batrachochytrium dendrobatidis Inhibition in Bacterial Communities Isolated from Lithobates clamitans Skin	10.1007/s00248-019-01387-7
Fungal disease and temperature alter skin microbiome structure in an experimental salamander system	10.1111/mec.15122
Fungal infection alters the selection, dispersal and drift processes structuring the amphibian skin microbiome	10.1111/ele.13414
Fungal microbiomes are determined by host phylogeny and exhibit widespread associations with the bacterial microbiome	10.1098/rspb.2021.0552
Genetic variability and ontogeny predict microbiome structure in a disease-challenged montane amphibian	10.1038/s41396-018-0167-0
Genomic investigations of acute munitions exposures on the health and skin microbiome composition of leopard frog (Rana pipiens) tadpoles	10.1016/j.envres.2020.110245
Genotyping and differential bacterial inhibition of Batrachochytrium dendrobatidis in threatened amphibians in Costa Rica	10.1099/mic.0.001017
Geographic variation in bacterial assemblages on cane toad skin is influenced more by local environments than by evolved changes in host traits	10.1242/bio.059641
Geographical patterns of Fejervarya limnocharis gut microbiota by latitude along mainland China's coastline	10.3389/fmicb.2022.1062302
Geography, Host Genetics, and Cross-Domain Microbial Networks Structure the Skin Microbiota of Fragmented Brazilian Atlantic Forest Frog Populations	10.1002/ece3.7594
Greater Species Richness of Bacterial Skin Symbionts Better Suppresses the Amphibian Fungal Pathogen Batrachochytrium Dendrobatidis	10.1007/s00248-016-0916-4
Gut bacterial communities across tadpole ecomorphs in two diverse tropical anuran faunas	10.1007/s00114-016-1348-1
Gut Bacterial Communities Vary across Habitats and Their Diversity Increases with Increasing Glucocorticoids in Toad Tadpoles	10.3390/d15010023
Gut microbiota differences during metamorphosis in sick and healthy giant spiny frogs (Paa spinosa) tadpoles	10.1111/lam.13251
Gut microbiota dysbiosis involves in host non-alcoholic fatty liver disease upon pyrethroid pesticide exposure	10.1016/j.ese.2022.100185
Gut microbiota impairment following graphene oxide exposure is associated to physiological alterations in Xenopus laevis tadpoles	10.1016/j.scitotenv.2022.159515
Gut microbiota metabolic potential correlates with body size between mulberry-feeding lepidopteran pest species	10.1002/ps.5642
Gut microbiota of aquatic organisms: A key endpoint for ecotoxicological studies	10.1016/j.envpol.2019.02.101
Gut microbiota of invasive bullfrog tadpoles responds more rapidly to temperature than a noninvasive congener	10.1111/mec.15487
Gut microbiota perturbations during larval stages in Bufo gargarizans tadpoles after Cu exposure with or without the presence of Pb	10.1016/j.envpol.2023.122774
Habitat disturbance influences the skin microbiome of a rediscovered neotropical-montane frog	10.1186/s12866-020-01979-1
Habitat Disturbance Linked with Host Microbiome Dispersion and Bd Dynamics in Temperate Amphibians	10.1007/s00248-021-01897-3
Harnessing the Microbiome to Prevent Fungal Infections: Lessons from Amphibians	10.1371/journal.ppat.1005796
Hepatic transcriptome and gut microbiome provide insights into freeze tolerance in the high-altitude frog, Nanorana parkeri	10.1016/j.cbd.2023.101147
Hibernation Leads to Altered Gut Communities in Bumblebee Queens (Bombus terrestris)	10.3390/insects9040188
High-Throughput Sequencing Analysis Reveals Correlations between Host Phylogeny, Gut Microbiota, and Habitat of Wild Frogs from a Mountainous Area	10.1643/OT-18-040
High-throughput sequencing reveals the gut and lung prokaryotic community profiles of the Chinese giant salamander (Andrias davidianus)	10.1007/s11033-019-04972-8
Host and Aquatic Environment Shape the Amphibian Skin Microbiome but Effects on Downstream Resistance to the Pathogen Batrachochytrium dendrobatidis Are Variable	10.3389/fmicb.2018.00487
Host defense or parasite cue: Skin secretions mediate interactions between amphibians and their parasites	10.1111/ele.13832
Host diet and evolutionary history explain different aspects of gut microbiome diversity among vertebrate clades	10.1038/s41467-019-10191-3
Host Ecology Rather Than Host Phylogeny Drives Amphibian Skin Microbial Community Structure in the Biodiversity Hotspot of Madagascar	10.3389/fmicb.2017.01530
Host phylogeny and environment shape the diversity of salamander skin bacterial communities	10.1186/s42523-023-00271-7
Host, Microbiome, and Complex Space: Applying Population and Landscape Genetic Approaches to Gut Microbiome Research in Wild Populations	10.1093/jhered/esab078
Host-associated bacterial community succession during amphibian development	10.1111/mec.14507
Ideating iDNA: Lessons and limitations from leeches in legacy collections	10.1371/journal.pone.0212226
Identifying fungal-host associations in an amphibian host system	10.1371/journal.pone.0256328
Immune priming prior to pathogen exposure sheds light on the relationship between host, microbiome and pathogen in disease	10.1098/rsos.220810
Impact of Plant Cover on Fitness and Behavioural Traits of Captive Red-Eyed Tree Frogs (Agalychnis callidryas)	10.1371/journal.pone.0095207
Increased Numbers of Culturable Inhibitory Bacterial Taxa May Mitigate the Effects of Batrachochytrium dendrobatidis in Australian Wet Tropics Frogs	10.3389/fmicb.2018.01604
Influence of immunogenetics, sex and body condition on the cutaneous microbial communities of two giant salamanders	10.1111/mec.14500
Influences of continuous and pulse atrazine exposure on intestinal flora and metabolites of Pelophylax nigromaculatus tadpoles	10.1016/j.scitotenv.2023.165757
Inhibition of Batrachochytrium dendrobatidis Caused by Bacteria Isolated from the Skin of Boreal Toads, Anaxyrus (Bufo) boreas boreas, from Grand Teton National Park, Wyoming, USA.	10.4137/MBI.S13639
Inhibition of Batrachochytrium dendrobatidis Infection by Skin Bacterial Communities in Wild Amphibian Populations	10.1007/s00248-021-01706-x
Inhibitory bacteria reduce fungi on early life stages of endangered Colorado boreal toads (Anaxyrus boreas)	10.1038/ismej.2015.168
Insight into The Survival Strategies of Odorana andersonii Adapting to Environment Based on Skin Structure and Function	10.27202/d.cnki.gkmyc.2019.000790
Integrating the role of antifungal bacteria into skin symbiotic communities of three Neotropical frog species	10.1038/s41396-019-0388-x
Interacting Symbionts and Immunity in the Amphibian Skin Mucosome Predict Disease Risk and Probiotic Effectiveness	10.1371/journal.pone.0096375
Interactions between reproductive biology and microbiomes in wild animal species	10.1186/s42523-021-00156-7
Interspecific and intraspecific Taylor?s laws for frog skin microbes	10.1016/j.csbj.2022.11.061
Intestinal changes associated with nitrite exposure in Bufo gargarizans larvae: Histological damage, immune response, and microbiota dysbiosis	10.1016/j.aquatox.2022.106228
Intestinal response characteristic and potential microbial dysbiosis in digestive tract of Bufo gargarizans after exposure to cadmium and lead, alone or combined	10.1016/j.chemosphere.2020.129511
Intestinal response of Rana chensinensis larvae exposed to Cr and Pb, alone and in combination	10.1016/j.ecoenv.2023.114774
Intestinal toxicity and resistance gene threat assessment of multidrug-resistant Shigella: A novel biotype pollutant	10.1016/j.envpol.2022.120551
Intraspecific Variation in the Skin-Associated Microbiome of a Terrestrial Salamander	10.1007/s00248-017-0986-y
Invasive vegetation affects amphibian skin microbiota and body condition	10.7717/peerj.8549
Invasive Amphibian Gut Microbiota and Functions Shift Differentially in an Expanding Population but Remain Conserved Across Established Populations	10.1007/s00248-021-01896-4
Investigation of gut microbial communities associated with indigenous honey bee (Apis mellifera jemenitica) from two different eco-regions of Saudi Arabia	10.1016/j.sjbs.2017.01.055
Isolation of Hermetia illucens larvae core gut microbiota by two different cultivation strategies	10.1007/s10482-022-01735-7
Land cover and forest connectivity alter the interactions among host, pathogen and skin microbiome	10.1098/rspb.2017.0582
Land-use change has host-specific influences on avian gut microbiomes	10.1038/s41396-019-0535-4
Large Overlap Between the Intestinal and Reproductive Tract Microbiomes of Chickens	10.3389/fmicb.2020.01508
LARVAL EXPOSURE TO POLYCHLORINATED BIPHENYL 126 (PCB-126) CAUSES PERSISTENT ALTERATION OF THE AMPHIBIAN GUT MICROBIOTA	10.1002/etc.2905
Lead and copper influenced bile acid metabolism by changing intestinal microbiota and activating farnesoid X receptor in Bufo gargarizans	10.1016/j.scitotenv.2022.160849
Life history linked to immune investment in developing amphibians	10.1093/conphys/cow025
Life stage and proximity to roads shape the skin microbiota of eastern newts (Notophthalmus viridescens)	10.1111/1462-2920.15986
Linking microbiome and stress hormone responses in wild tropical treefrogs across continuous and fragmented forests	10.1038/s42003-023-05600-9
Linking pathogen-microbiome-host interactions to explain amphibian population dynamics	10.1111/mec.16701
Low -load pathogen spillover predicts shifts in skin microbiome and survival of a terrestrial-breeding amphibian	10.1098/rspb.2019.1114
Maintenance of Distal Intestinal Structure in the Face of Prolonged Fasting: A Comparative Examination of Species From Five Vertebrate Classes	10.1002/ar.23691
Managing Amphibian Disease with Skin Microbiota	10.1016/j.tim.2015.12.010
Manipulation of cadmium and diethylhexyl phthalate on Rana chensinensis tadpoles affects the intestinal microbiota and fatty acid metabolism	10.1016/j.scitotenv.2022.153455
Manipulation of gut microbiota during critical developmental windows affects host physiological performance and disease susceptibility across ontogeny	10.1111/1365-2656.12973
Manipulation of Gut Microbiota Reveals Shifting Community Structure Shaped by Host Developmental Windows in Amphibian Larvae	10.1093/icb/icx100
Mass spectrometry in de novo sequencing of the skin peptides from Arkhangelsk, Russia Rana temporaria: The variability of secreted AMPs in different populations	10.1016/j.ijms.2022.116984
Metabolite compositions on skins of eastern hellbenders Cryptobranchus alleganiensis alleganiensis differ with location and captivity	10.3354/dao03715
Metabolites of Xenorhabdus bacteria are potent candidates for mitigating amphibian chytridiomycosis	10.1186/s13568-023-01585-0
Metformin exposure altered intestinal microbiota composition and metabolites in amphibian larvae	10.1016/j.ecoenv.2023.115617
Microbial Diversity of the Chinese Tiger Frog (Hoplobatrachus rugulosus) on Healthy versus Ulcerated Skin	10.3390/ani12101241
Microbial Species-Area Relationships on the Skins of Amphibian Hosts	10.1128/spectrum.01771-22
Microbiome associated with the tetrodotoxin-bearing anuran Brachycephalus pitanga	10.1016/j.toxicon.2021.10.002
Microbiome evolution along divergent branches of the vertebrate tree of life: what is known and unknown	10.1111/mec.13730
Microbiome function predicts amphibian chytridiomycosis disease dynamics	10.1186/s40168-021-01215-6
Microbiome Variation Across Amphibian Skin Regions: Implications for Chytridiomycosis Mitigation Efforts	10.1007/s00248-015-0653-0
Microbiomes of native Aotearoa New Zealand animals	10.20417/nzjecol.47.3518
Microbiota and food residues including possible evidence of pre-mammalian hair in Upper Permian coprolites from Russia	10.1111/let.12156
Microbiota and mucosal immunity in amphibians	10.3389/fimmu.2015.00111
Microbiota and skin defense peptides may facilitate coexistence of two sympatric Andean frog species with a lethal pathogen	10.1038/s41396-018-0284-9
Microcystin-leucine arginine induces skin barrier damage and reduces resistance to pathogenic bacteria in Lithobates catesbeianus tadpoles	10.1016/j.ecoenv.2022.113584
Multi-omics provide mechanistic insight into the Pb-induced changes in tadpole fitness-related traits and environmental water quality	10.1016/j.ecoenv.2022.114207
Natural history and conservation of the rediscovered Hula painted frog, Latonia nigriventer	10.1163/18759866-08601002
Neglected skin-associated microbial communities: a unique immune defense strategy of Bufo raddei under environmental heavy metal pollution	10.1007/s11356-022-23803-1
NEW RECORD FOR MYCOBIOTA OF SERBIA: A RARE FUNGUS Quambalaria cyanescens FOUND IN Pelophylax esculentus (ANURA) SKIN MICROBIOME	10.2298/GENSR2203101S
Nitrate exposure induces intestinal microbiota dysbiosis and metabolism disorder in Bufo gargarizans tadpoles	10.1016/j.envpol.2020.114712
Of poisons and parasites-the defensive role of tetrodotoxin against infections in newts	10.1111/1365-2656.12816
Ontogenetic characteristics of the intestinal microbiota of Quasipaa spinosa revealed by 16S rRNA gene sequencing	10.1111/lam.13786
Ontogeny drives shifts in skin bacterial communities in facultatively paedomorphic salamanders	10.1099/mic.0.001399
Outbreaks of an Emerging Viral Disease Covary With Differences in the Composition of the Skin Microbiome of a Wild United Kingdom Amphibian	10.3389/fmicb.2019.01245
Paleoecological and taphonomical aspects of the Late Miocene vertebrate coprolites (Urumaco Formation) of Venezuela	10.1016/j.palaeo.2017.11.048
Panamanian frog species host unique skin bacterial communities	10.3389/fmicb.2015.01171
Pesticides Could Alter Amphibian Skin Microbiomes and the Effects of Batrachochytrium dendrobatidis	10.3389/fmicb.2018.00748
Phylogenomic Analyses of Non-Dikarya Fungi Supports Horizontal Gene Transfer Driving Diversification of Secondary Metabolism in the Amphibian Gastrointestinal Symbiont,Basidiobolus	10.1534/g3.120.401516
Pomegranate juice, but not an extract, confers a lower glycemic response on a high-glycemic index food: randomized, crossover, controlled trials in healthy subjects	10.3945/ajcn.117.161968
Pooling skin swabs does not inhibit qPCR detection of amphibian chytrid infection	10.1371/journal.pone.0214405
Post-epizootic microbiome associations across communities of neotropical amphibians	10.1111/mec.15789
Potential reproductive toxicity of multi-walled carbon nanotubes and their chronic exposure effects on the growth and development of Xenopus tropicalis	10.1016/j.scitotenv.2020.142652
Predicting fungal infection rate and severity with skin-associated microbial communities on amphibians	10.1111/mec.16372
Probiotic consortia are not uniformly effective against different amphibian chytrid pathogen isolates	10.1111/mec.14456
Probiotic treatment restores protection against lethal fungal infection lost during amphibian captivity	10.1098/rspb.2016.1553
Probiotics as a tool for disease mitigation in wildlife: insights from food production and medicine	10.1111/nyas.13617
Probiotics in Nondairy Products	10.1016/B978-0-12-803968-7.00044-7
Probiotics Modulate a Novel Amphibian Skin Defense Peptide That Is Antifungal and Facilitates Growth of Antifungal Bacteria	10.1007/s00248-019-01385-9
Prodigiosin, Violacein, and Volatile Organic Compounds Produced by Widespread Cutaneous Bacteria of Amphibians Can Inhibit Two Batrachochytrium Fungal Pathogens	10.1007/s00248-017-1095-7
Proximate Drivers of Population-Level Lizard Gut Microbial Diversity: Impacts of Diet, Insularity, and Local Environment	10.3390/microorganisms10081550
Puerariae Lobatae Radix with chuanxiong Rhizoma for treatment of cerebral ischemic stroke by remodeling gut microbiota to regulate the brain-gut barriers	10.1016/j.jnutbio.2018.12.004
Purification , Structural Characterization and cDNA Cloning of Skin Secretion of Hylarana guentheri
Purification and characterization of bioactive peptides from Skin Secretion of Chinese Tiger Frog (Hoplobatrachus rugulosus)
Rediscovering a Forgotten System of Symbiosis: Historical Perspective and Future Potential	10.3390/genes11091063
Reintroduction modifies the intraspecific variations of symbiotic microbes in captive bred Chinese giant salamander	10.3389/fmicb.2022.1062604
Relationships Between Chemical Defenses of Common Toad (Bufo bufo) Tadpoles and Bacterial Community Structure of their Natural Aquatic Habitat	10.1007/s10886-020-01184-4
Restructuring of the amphibian gut microbiota through metamorphosis	10.1111/1758-2229.12092
Revisiting "what do tadpoles really eat?" A 10-year perspective	10.1111/fwb.13397
Risk and protection strategies of Amolops wuyiensis intestine against gastrointestinal nematode (Cosmocercoides wuyiensis n. sp.) infection	10.1111/1462-2920.15881
Seasonal and ontogenetic variation of skin microbial communities and relationships to natural disease dynamics in declining amphibians	10.1098/rsos.140377
Seasonal Variation in Gut Microbiota Related to Diet in Fejervarya limnocharis	10.3390/ani11051393
Selection of an anti-pathogen skin microbiome following prophylaxis treatment in an amphibian model system	10.1098/rstb.2022.0126
Serratia marcescens shapes cutaneous bacterial communities and influences survival of an amphibian host	10.1098/rspb.2019.1833
Short-term continuous and pulse Pb exposure causes negative effects on skin histomorphological structure and bacterial composition of adult Pelophylax nigromaculatus	10.1007/s11356-022-19743-5
Short-Term Exposure to Coal Combustion Waste Has Little Impact on the Skin Microbiome of Adult Spring Peepers (Pseudacris crucifer)	10.1128/AEM.00045-16
Signatures of functional bacteriome structure in a tropical direct-developing amphibian species	10.1186/s42523-022-00188-7
SIMILARITIES BETWEEN SKIN CULTURABLE BACTERIAL SPECIES OF POOL FROGS (PELOPHYLAX LESSONAE) AND THEIR HABITAT.	10.15547/bjvm.2019-0054
Size matters either way: Differently-sized microplastics affect amphibian host and symbiotic microbiota discriminately	10.1016/j.envpol.2023.121634
Skin and gut microbiomes of tadpoles vary differently with host and water environment: a short-term experiment using 16S metabarcoding	10.1038/s41598-023-43340-2
Skin bacteria provide early protection for newly metamorphosed southern leopard frogs (Rana sphenocephala) against the frog-killing fungus, Batrachochytrium dendrobatidis	10.1016/j.biocon.2015.04.007
Skin bacterial communities of neotropical treefrogs vary with local environmental conditions at the time of sampling	10.7717/peerj.7044
Skin bacterial community differences among three species of co-occurring Ranid frogs	10.7717/peerj.15556
Skin Bacterial Community Reorganization Following Metamorphosis of the Fire-Bellied Toad (Bombina orientalis)	10.1007/s00248-017-1034-7
Skin bacterial diversity of Panamanian frogs is associated with host susceptibility and presence of Batrachochytrium dendrobatidis	10.1038/ismej.2015.234
Skin bacterial metacommunities of San Francisco Bay Area salamanders are structured by host genus and habitat quality	10.1093/femsec/fiab162
Skin bacterial microbiome of a generalist Puerto Rican frog varies along elevation and land use gradients	10.7717/peerj.3688
Skin bacterial microflora of two closely related mountain newts (Salamandridae) - the Yellow-spotted mountain newt Neurergus derjugini and the Kaiser's mountain newt Neurergus kaiseri - in the wild and in a breeding facility highlight new conservation perspectives	10.1111/izy.12230
Skin microbiome correlates with bioclimate and Batrachochytrium dendrobatidis infection intensity in Brazil's Atlantic Forest treefrogs	10.1038/s41598-020-79130-3
Skin Microbiomes of California Terrestrial Salamanders Are Influenced by Habitat More Than Host Phylogeny	10.3389/fmicb.2018.00442
Skin microbiota differs drastically between co-occurring frogs and newts	10.1098/rsos.170107
Skin microbiota in frogs from the Brazilian Atlantic Forest: Species, forest type, and potential against pathogens.	10.1371/journal.pone.0179628
Skin Peptide Activities against Opportunistic Bacterial Pathogens of the African Clawed Frog (Xenopus laevis) and Three Litoria Frogs	10.1670/08-113R1.1
Skin toxin production of toads changes during early ontogeny but is not adjusted to the microbiota of the aquatic environment	10.1007/s10682-017-9920-5
Skin-associated lactic acid bacteria from North American bullfrogs as potential control agents of Batrachochytrium dendrobatidis	10.1371/journal.pone.0223020
Social Immunity in Amphibians: Evidence for Vertical Transmission of Innate Defenses	10.1111/j.1744-7429.2011.00787.x
Spatiotemporal and ontogenetic variation, microbial selection, and predicted Bd-inhibitory function in the skin-associated microbiome of a Rocky Mountain amphibian	10.3389/fmicb.2022.1020329
Stability of Microbiota Facilitated by Host Immune Regulation: Informing Probiotic Strategies to Manage Amphibian Disease	10.1371/journal.pone.0087101
Stabilization and optimization of host-microbe-environment interactions as a potential reason for the behavior of natal philopatry	10.1186/s42523-021-00087-3
Strong restructuration of skin microbiota during captivity challenges ex-situ conservation of amphibians	10.3389/fmicb.2023.1111018
Structural Analysis of Skin and Intestinal Microflora and Identification and Immunity of Common Pathogens in Quasipaa Spinosa	10.27464/d.cnki.gzsfu.2023.000602
Studies on intestinal microbiota diversity of Hynobius Maoershanensis at different developmental stages	10.27036/d.cnki.ggxsu.2022.001698
STUDIES ON PHYLOSYMBIOSIS BETWEEN SOME AMPHIBIAN SPECIES AND MICROBIAL COMMUNITIES	10.27464/d.cnki.gzsfu.2022.000496
Studies on the adaptive changes in gut microbes and its metabolites of Strauchbufo raddei during hibernation	10.27204/d.cnki.glzhu.2023.001379
Study effect and mechanism of levofloxacin on the neurotoxicity of Rana nigromaculata tadpoles exposed to imidacloprid based on the microbe-gut-brain axis	10.1016/j.scitotenv.2023.162098
Study on wing membrane gene expression and temp-spatial variation of bacterial community for Rhinolophus ferrumequinum against Pseudogymnoascus destructans	10.27011/d.cnki.gdbsu.2022.001618
Subchronic Toxicity of Microcystin-LR on Young Frogs (Xenopus laevis) and Their Gut Microbiota	10.3389/fmicb.2022.895383
Subgingival dysbiosis in smoker and non-smoker patients with chronic periodontitis	10.3892/mmr.2017.6269
Substituting fish meal with housefly (Musca domestica) maggot meal in diets for bullfrog Rana (Lithobates) catesbeiana: Effects on growth, digestive enzymes activity, antioxidant capacity and gut health	10.1016/j.aquaculture.2018.09.053
Surviving Chytridiomycosis: Differential Anti-Batrachochytrium dendrobatidis Activity in Bacterial Isolates from Three Lowland Species of Atelopus	10.1371/journal.pone.0044832
Synergistic Inhibition of the Lethal Fungal Pathogen Batrachochytrium dendrobatidis: The Combined Effect of Symbiotic Bacterial Metabolites and Antimicrobial Peptides of the Frog Rana muscosa	10.1007/s10886-012-0170-2
Tadpole growth rates and gut bacterial community: Dominance of developmental stages over temperature variations	10.1371/journal.pone.0292521
Taking insight into the gut microbiota of three spider species: No characteristic symbiont was found corresponding to the special feeding style of spiders	10.1002/ece3.5382
Taxonomy, not locality, influences the cloacal microbiota of two nearctic colubrids: a preliminary analysis	10.1007/s11033-021-06645-x
Temperature and the microbial environment alter brain morphology in a larval amphibian	10.1242/jeb.245333
Temperature variation, bacterial diversity and fungal infection dynamics in the amphibian skin	10.1111/mec.14220
Temporal changes in cutaneous bacterial communities of terrestrial- and aquatic-phase newts (Amphibia)	10.1111/1462-2920.13762
Temporal variation in skin microbiota of cohabitating amphibians	10.1139/cjm-2021-0390
Testing skin swabbing for DNA sampling in dendrobatid frogs	10.1163/15685381-17000206
The adaptive microbiome hypothesis and immune interactions in amphibian mucus	10.1016/j.dci.2023.104690
The amphibian skin-associated microbiome across species, space and life history stages	10.1111/mec.12510
The call of the wild: using non-model systems to investigate microbiome-behaviour relationships	10.1242/jeb.224485
The Changes in the Frog Gut Microbiome and Its Putative Oxygen-Related Phenotypes Accompanying the Development of Gastrointestinal Complexity and Dietary Shift	10.3389/fmicb.2020.00162
The effect of atrazine on intestinal histology, microbial community and short chain fatty acids in Pelophylax nigromaculatus tadpoles*	10.1016/j.envpol.2021.117702
The effect of cadmium exposure on diversity of intestinal microbial community of Rana chensinensis tadpoles	10.1016/j.ecoenv.2018.02.022
The effect of captivity on the cutaneous bacterial community of the critically endangered Panamanian golden frog (Atelopus zeteki)	10.1016/j.biocon.2014.05.029
The effect of captivity on the skin microbial symbionts in three Atelopus species from the lowlands of Colombia and Ecuador	10.7717/peerj.3594
The effect of fluorine exposure on morphological indicators and intestinal microbial community in Bufo gargarizans tadpoles	10.1016/j.ecolind.2018.11.070
The Effects of Cadmium and DEHP on the Intestinal and Skin Microbiota and Fatty Acid Metabolism in Chinese Brown Frog Tadpoles (Rana chensinensis)	10.27292/d.cnki.gsxfu.2022.001118
The effects of chronic cadmium exposure on the gut of Bufo gargarizans larvae at metamorphic climax: Histopathological impairments, microbiota changes and intestinal remodeling disruption	10.1016/j.ecoenv.2020.110523
The effects of nitrite exposure on the gut microbiota structure and skeletal development in Bufo gargarizans tadpoles	10.27292/d.cnki.gsxfu.2021.001326
The Hologenime Across Environments and the Implications of a Host-Associated Microbial Repertoire	10.3389/fmicb.2017.00802
The impact of altitude on the symbiotic microbiota (including skin and gut microbiota) of amphibians	10.27245/d.cnki.gnjsu.2019.001070
The impact of human activities and lifestyles on the interlinked microbiota and health of humans and of ecosystems	10.1016/j.scitotenv.2018.01.288
The Impact of Temperature on the Gut Microbiota, Lipid Metabolism, and Skeletal Development of Chinese Brown Frogs (Rana chensinensis)	10.27292/d.cnki.gsxfu.2022.000115
The Influence of Habitat and Phylogeny on the Skin Microbiome of Amphibians in Guatemala and Mexico	10.1007/s00248-018-1288-8
The intestinal microbiota and metabolic profiles of Strauchbufo raddei underwent adaptive changes during hibernation	10.1111/1749-4877.12749
The Intestinal Microbiota of Tadpoles Differs from Those of Syntopic Aquatic Invertebrates	10.1007/s00248-017-1109-5
The microbiome buffers tadpole hosts from heat stress: a hologenomic approach to understand host-microbe interactions under warming	10.1242/jeb.245191
The pathogen Batrachochytrium dendrobatidis disturbs the frog skin microbiome during a natural epidemic and experimental infection	10.1073/pnas.1412752111
The prevalence of Pseudomonas aeruginosa and multidrug resistant Pseudomonas aeruginosa in healthy captive ophidian	10.7717/peerj.6706
The Role of Feed in Aquatic Laboratory Animal Nutrition and the Potential Impact on Animal Models and Study Reproducibility	10.1093/ilar/ilaa006
The Screening and Related Research of Antibacterial Peptide Secreted by Skin of Xenopus laevis	10.1016/j.colsurfb.2021.111682
The structural discrepancy between the small and large gut microbiota of Asiatic toad (Bufo gargarizans) during hibernation	10.1007/s12223-023-01031-5
The succession of gut microbiota in the concave-eared torrent frog (Odorrana tormota) throughout developmental history	10.1002/ece3.10094
The synergistic tumor growth-inhibitory effect of probiotic Lactobacillus on transgenic mouse model of pancreatic cancer treated with gemcitabine	10.1038/s41598-020-77322-5
The toxic effects of cadmium on intestinal and skeletal development and liver energy metabolism in Bufo gargarizans tadpoles	10.27292/d.cnki.gsxfu.2021.001317
The amphibian microbiome exhibits poor resilience following pathogen-induced disturbance	10.1038/s41396-020-00875-w
The amphibian microbiome: natural range of variation, pathogenic dysbiosis, and role in conservation	10.1007/s10531-016-1272-x
The gut-brain axis in vertebrates: implications for food intake regulation	10.1242/jeb.231571
The Oral and Skin Microbiomes of Captive Komodo Dragons Are Significantly Shared with Their Habitat	10.1128/mSystems.00046-16
The Oral Bacterial Community in Melanophryniscus admirabilis (Admirable Red-Belly Toads): Implications for Conservation	10.3390/microorganisms9020220
The skin microbiome facilitates adaptive tetrodotoxin production in poisonous newts	10.7554/eLife.53898
The skin microbiome of vertebrates	10.1186/s40168-019-0694-6
The skin microbiome of Xenopus laevis and the effects of husbandry conditions	10.1186/s42523-021-00080-w
The skin microbiota of the axolotl Ambystoma altamirani is highly influenced by metamorphosis and seasonality but not by pathogen infection	10.1186/s42523-022-00215-7
The Skin Microbiota of Eleutherodactylus Frogs: Effects of Host Ecology, Phylogeny, and Local Environment	10.3389/fmicb.2019.02571
Together or Alone: Evaluating the Pathogen Inhibition Potential of Bacterial Cocktails against an Amphibian Pathogen	10.1128/spectrum.01518-22
Tolerance of fungal infection in European water frogs exposed to Batrachochytrium dendrobatidis after experimental reduction of innate immune defenses	10.1186/1746-6148-8-197
Total replacement of fish meal with soybean meal in diets for bullfrog (Lithobates catesbeianus): Effects on growth performance and gut microbial composition	10.1016/j.aquaculture.2020.735236
Toxic effects of long-term dual or single exposure to oxytetracycline and arsenic on Xenopus tropicalis living in duck wastewater	10.1016/j.jes.2022.05.049
Toxicity of Pb continuous and pulse exposure on intestinal anatomy, bacterial diversity, and metabolites of Pelophylax nigromaculatus in pre-hibernation	10.1016/j.chemosphere.2021.133304
TrpA1 Regulates Defecation of Food-Borne Pathogens under the Control of the Duox Pathway	10.1371/journal.pgen.1005773
UNDERSTANDING THE DAPHNIA MAGNA-MICROBIOTA CROSSTALK IS AN ESSENTIAL STEP TO IMPROVE ECOTOXIGENOMICS-BASED TESTING	10.1002/ieam.1974
Unique and shared responses of the gut microbiota to prolonged fasting: a comparative study across five classes of vertebrate hosts	10.1111/1574-6941.12442
Unravelling the Microbiome of Eggs of the Endangered Sea Turtle Eretmochelys imbricata Identifies Bacteria with Activity against the Emerging Pathogen Fusarium falciforme	10.1371/journal.pone.0095206
Variability in snake skin microbial assemblages across spatial scales and disease states	10.1038/s41396-019-0416-x
Variation in the intestinal microbiota at different developmental stages of Hynobius maoershanensis	10.1002/ece3.8712
Variation in the Presence of Anti-Batrachochytrium dendrobatidis Bacteria of Amphibians Across Life Stages and Elevations in Ecuador	10.1007/s10393-015-1010-y
Variation in the Slimy Salamander (Plethodon spp.) Skin and Gut-Microbial Assemblages Is Explained by Geographic Distance and Host Affinity	10.1007/s00248-019-01456-x
Vertebrate host phylogeny influences gut archaeal diversity	10.1038/s41564-021-00980-2
Waterborne sub-lethal exposure to perfluorobutanesulfonate causes intestinal dysbiosis in tadpoles of Lithobates catesbeianus	10.1016/j.watbs.2022.100075
Why Bufo gargarizans tadpoles grow bigger in Pb-contaminated environments? The gut microbiota matter	10.1016/j.ecoenv.2023.115601
Widespread Elevational Occurrence of Antifungal Bacteria in Andean Amphibians Decimated by Disease: A Complex Role for Skin Symbionts in Defense Against Chytridiomycosis	10.3389/fmicb.2018.00465
Widespread Pig Farming Practice Linked to Shifts in Skin Microbiomes and Disease in Pond-Breeding Amphibians	10.1021/acs.est.0c03219
Wildfires disturb the natural skin microbiota of terrestrial salamanders	10.1111/1462-2920.16452
Within- and Among-Population Variation in Chytridiomycosis-Induced Mortality in the Toad Alytes obstetricans	10.1371/journal.pone.0010927
Yeasts in amphibians are common: isolation and the first molecular characterization from Thailand	10.13128/Acta_Herpetol-17406
